# Supplementary material for: Lymphocytes Infiltration and Expression of PD-1 and PD-L1 in Colorectal Cancer Between HIV-Infected and Non-HIV-Infected Patients: A Propensity Score Matched Cohort Study
Source: Front Oncol. 2022 Mar 2;12:827596. doi: 10.3389/fonc.2022.827596 (PMC8924460; doi:10.3389/fonc.2022.827596)
Supplement: Supplementary file 2 [file Table_1.xls]

## Sheet: PSM前1
Table S1. Patient Characteristics
	Before propensity score matching				After 1:1 propensity score matching
Characteristics	HIV (n=27)	non-HIV (n=120)	Pvalue		HIV (n=13)	non-HIV (n=13)	Pvalue
Gender n(%)
male	22 (81.5%)	69 (57.5%)			9 (69.2%)	8 (61.5%)
female	5 (18.5%)	51 (42.5%)	0.03581		4 (30.8%)	5 (38.5%)	1
Age
Mean (SD)	60.3 (14.9)	58.7 (10.2)			57.4 (13.8)	55.6 (6.6)
Median [MIN, MAX]	62 [25,84]	60 [33,82]	0.357		59 [29,77]	58 [43,64]	0.5046
BMI
Mean (SD)	21 (2.5)	23.5 (3.3)			21.4 (2.5)	21.8 (2.8)
Median [MIN, MAX]	21.5 [16.1,24.2]	23.1 [16.7,34.6]	<0.001		22.4 [16.8,24.2]	21.5 [17.1,29.1]	0.9795
Hypertension history n(%)
	1 (3.7%)	33 (27.5%)	0.01653		0 (0.0%)	4 (30.8%)	0.10296
Diabetes history n(%)
	1 (3.7%)	14 (11.7%)	0.37714		0 (0.0%)	1 (7.7%)	1
Intestinal obstruction on admission n(%)
	5 (18.5%)	17 (14.2%)	0.78395		0 (0.0%)	1 (7.7%)	1
Hyperlipidemia n(%)
	5 (18.5%)	37 (30.8%)	0.29647		2 (15.4%)	2 (15.4%)	1
CA125#
Mean (SD)	34.8 (51.1)	12.7 (9.6)			10.3 (4.9)	19.9 (19.9)
Median [MIN, MAX]	11.5 [4.2,234.6]	9.4 [3.9,63.1]	0.0186		9.8 [4.2,21.1]	12.2 [6.5,63.1]	0.2226
CA153#
Mean (SD)	12.4 (5.9)	9.8 (5)			11.5 (6.8)	9 (4.4)
Median [MIN, MAX]	12.2 [3.8,27.2]	8.8 [2.3,24.5]	0.0346		11.8 [3.8,27.2]	7.3 [5.1,20.3]	0.5725
CA199#
Mean (SD)	59.9 (123.7)	38.5 (135.2)			46.5 (71.4)	30.4 (34)
Median [MIN, MAX]	14.5 [0,616.8]	10.9 [0,1000]	0.2923		10.3 [2.6,208.6]	11.5 [0.6,88.2]	1
AFP#
Mean (SD)	2.1 (0.9)	2.6 (1.1)			2.2 (1)	2.3 (0.7)
Median [MIN, MAX]	1.9 [0.6,4]	2.4 [1,7]	0.0988		2.1 [0.6,4]	2.1 [1.4,3.5]	0.8798
CEA#
Mean (SD)	52.2 (167.5)	13.9 (38.9)			2.8 (2.6)	31.1 (67.4)
Median [MIN, MAX]	3.3 [0.8,721.5]	3.1 [0.5,285.6]	0.6707		2 [0.8,10.9]	5.3 [1.1,248.8]	0.0858
CD4 count#
Median [MIN, MAX]	276 [43,574]	-	-		256 [78,552]	-	-
CD8 count#
Median [MIN, MAX]	488 [142,1202]	-	-		600 [142,1022]	-	-
Tumor location n(%)
right	7 (25.9%)	26 (21.7%)			3 (23.1%)	4 (30.8%)
left	20 (74.1%)	94 (78.3%)	0.82276		10 (76.9%)	9 (69.2%)	1
R0 n(%)
no	5 (18.5%)	7 (5.8%)			13 (100.0%)	12 (92.3%)
yes	22 (81.5%)	113 (94.2%)	0.07409		0 (0.0%)	1 (7.7%)	1
T-stage n(%)
I	0 (0.0%)	5 (4.2%)			0	0
II	3 (11.1%)	20 (16.7%)			2 (15.4%)	1 (7.7%)
III	15 (55.6%)	60 (50.0%)			8 (61.5%)	9 (69.2%)
IV	9 (33.3%)	35 (29.2%)	0.61039		3 (23.1%)	3 (23.1%)	0.82195
N-stage n(%)
0	16 (59.3%)	79 (65.8%)			10 (76.9%)	9 (69.2%)
I	6 (22.2%)	25 (20.8%)			2 (15.4%)	2 (15.4%)
II	5 (18.5%)	16 (13.3%)	0.74738		1 (7.7%)	2 (15.4%)	0.8245
M-stage n(%)
0	21 (77.8%)	113 (94.2%)			13 (100.0%)	12 (92.3%)
I	6 (22.2%)	7 (5.8%)	0.01955		0 (0.0%)	1 (7.7%)	1
TNM-stage n(%)
I	2 (7.4%)	19 (15.8%)			2 (15.4%)	0 (0.0%)
II	13 (48.1%)	56 (46.7%)			8 (61.5%)	9 (69.2%)
III	6 (22.2%)	38 (31.7%)			3 (23.1%)	3 (23.1%)
IV	6 (22.2%)	7 (5.8%)	0.03746		0 (0.0%)	1 (7.7%)	0.38264
dMMR status n(%)
no	20 (74.1%)	95 (79.2%)			11 (84.6%)	11 (84.6%)
yes	7 (25.9%)	25 (20.8%)	0.748		2 (15.4%)	2 (15.4%)	1
# means Reference Value Range : CA125: 0-35 U/ml; CA153: 0-31.3 U/ml; CA199: 0-37 U/ml; AFP: 0.89-8.78 ng/ml; CEA: 0-5 ng/ml; CD4 count: 410-1590 cell/ul; CD8 count: 190-1140 cell/ul
